# Supplementary material for: A Rapid Systematic Review Assessing the Effectiveness of Interventions to Promote Self-Management in Workers with Long-Term Health Conditions and Disabilities
Source: Int J Environ Res Public Health. 2024 Dec 23;21(12):1714. doi: 10.3390/ijerph21121714 (PMC11728185; doi:10.3390/ijerph21121714)
Supplement: Supplementary file 1 [file ijerph-21-01714-s001.zip]

Archive with 1 entries (1 files):
- ijerph-3369621-supplementary.pdf
